# Supplementary material for: A Data-Driven Framework for Clinical Decision Support Systems in Positive Airway Pressure and Oxygen Titration
Source: J Clin Med. 2024 Jan 28;13(3):757. doi: 10.3390/jcm13030757 (PMC10856483; doi:10.3390/jcm13030757)
Supplement: Supplementary file 1 [file jcm-13-00757-s001.zip]

Archive with 1 entries (1 files):
- jcm-2791782-supplementary.pdf
